# Supplementary material for: Synergistic Interactions Between Leaf Traits and Photosynthetic Performance in Young Pinus tabuliformis and Robinia pseudoacacia Trees Under Drought and Shade
Source: Plants (Basel). 2025 Sep 10;14(18):2825. doi: 10.3390/plants14182825 (PMC12473763; doi:10.3390/plants14182825)
Supplement: Supplementary file 1 [file plants-14-02825-s001.zip]

Archive with 1 entries (1 files):
- plants-3804412-supplementary.pdf
